# Supplementary material for: Can invitation systems increase participation in preventive health screening among adolescents?—an evaluation of a state-wide intervention in Germany using a difference-in-differences analysis of claims data
Source: Eur J Public Health. 2025 Mar 7;35(2):312–8. doi: 10.1093/eurpub/ckaf026 (PMC11967887; doi:10.1093/eurpub/ckaf026)
Supplement: ckaf026_Supplementary_Data [file ckaf026_supplementary_data.zip]

Archive with 3 entries (2 files):
- ckaf026_Supplementary_Data/
- ckaf026_Supplementary_Data/ejph-2024-11-om-0843-File004.docx
- ckaf026_Supplementary_Data/ejph-2024-11-om-0843-File005.docx
